# Supplementary material for: Lung Cancer and Self-Management Interventions: A Systematic Review of Randomised Controlled Trials
Source: Int J Environ Res Public Health. 2022 Jan 4;19(1):536. doi: 10.3390/ijerph19010536 (PMC8744740; doi:10.3390/ijerph19010536)
Supplement: Supplementary file 1 [file ijerph-19-00536-s001.zip]

Archive with 1 entries (1 files):
- ijerph-1455827-supplementary.pdf
